# Supplementary material for: Association of Circulating Osteoprotegerin Level with Blood Pressure Variability in Patients with Chronic Kidney Disease
Source: J Clin Med. 2021 Dec 29;11(1):178. doi: 10.3390/jcm11010178 (PMC8745733; doi:10.3390/jcm11010178)
Supplement: Supplementary file 1 [file jcm-11-00178-s001.zip]

Archive with 1 entries (1 files):
- jcm-1436836-supplementary.pdf
